# Supplementary material for: Elevated Cytokines, Thrombin and PAI-1 in Severe HCPS Patients Due to Sin Nombre Virus
Source: Viruses. 2015 Feb 10;7(2):559–89. doi: 10.3390/v7020559 (PMC4353904; doi:10.3390/v7020559)
Supplement: Supplementary File 1 [file viruses-07-00559-s001.zip]

Archive with 3 entries (2 files):
- viruses-69843-Supplementary Files/
- viruses-69843-Supplementary Files/Supplementary Figures.pdf
- viruses-69843-Supplementary Files/Supplementary Tables.pdf
